# Supplementary material for: Pressurized-Liquid Extraction as an Efficient Method for Valorization of Thymus serpyllum Herbal Dust towards Sustainable Production of Antioxidants
Source: Molecules. 2021 Apr 27;26(9):2548. doi: 10.3390/molecules26092548 (PMC8123860; doi:10.3390/molecules26092548)
Supplement: Supplementary file 1 [file molecules-26-02548-s001.zip]

Archive with 1 entries (1 files):
- molecules-1183466-supplementary.pdf
